# Supplementary material for: Automated evaluation of probe-based confocal laser endomicroscopy in the lung
Source: PLoS One. 2020 May 6;15(5):e0232847. doi: 10.1371/journal.pone.0232847 (PMC7202624; doi:10.1371/journal.pone.0232847)
Supplement: S1 Data — (ZIP) [file pone.0232847.s001.zip]

Archive with 200 entries (116 files):
- Data_for reproducing_methods/
- Data_for reproducing_methods/Data_for_final_structural_evaluation/
- Data_for reproducing_methods/Data_for_final_structural_evaluation/comparative_set/
- Data_for reproducing_methods/Data_for_final_structural_evaluation/comparative_set/_ABPA-Gruppe/
- Data_for reproducing_methods/Data_for_final_structural_evaluation/comparative_set/_ABPA-Gruppe/Comp_set1/
- Data_for reproducing_methods/Data_for_final_structural_evaluation/comparative_set/_ABPA-Gruppe/Comp_set1/Original image.png
- Data_for reproducing_methods/Data_for_final_structural_evaluation/comparative_set/_Entzundung-Gruppe/
- Data_for reproducing_methods/Data_for_final_structural_evaluation/comparative_set/_Entzundung-Gruppe/Comp_set2/
- Data_for reproducing_methods/Data_for_final_structural_evaluation/comparative_set/_Entzundung-Gruppe/Comp_set2/Original image.png
- Data_for reproducing_methods/Data_for_final_structural_evaluation/comparative_set/_MammaCarcinom-Gruppe/
- Data_for reproducing_methods/Data_for_final_structural_evaluation/comparative_set/_MammaCarcinom-Gruppe/Comp_set3/
- Data_for reproducing_methods/Data_for_final_structural_evaluation/comparative_set/_MammaCarcinom-Gruppe/Comp_set3/Original image.png
- Data_for reproducing_methods/Data_for_final_structural_evaluation/comparative_set/_SARKOIDOSE-Gruppe/
- Data_for reproducing_methods/Data_for_final_structural_evaluation/comparative_set/_SARKOIDOSE-Gruppe/Comp_set4/
- Data_for reproducing_methods/Data_for_final_structural_evaluation/comparative_set/_SARKOIDOSE-Gruppe/Comp_set4/Original image.png
- Data_for reproducing_methods/Data_for_final_structural_evaluation/comparative_set/_SARKOIDOSE-Gruppe/Comp_set5/
- Data_for reproducing_methods/Data_for_final_structural_evaluation/comparative_set/_SARKOIDOSE-Gruppe/Comp_set5/Normal_Sarkoidose-Gruppe_GauBro39_1_.png
- Data_for reproducing_methods/Data_for_final_structural_evaluation/comparative_set/_SARKOIDOSE-Gruppe/Comp_set6/
- Data_for reproducing_methods/Data_for_final_structural_evaluation/comparative_set/_SARKOIDOSE-Gruppe/Comp_set6/Original image.png
- Data_for reproducing_methods/Data_for_final_structural_evaluation/comparative_set/_SARKOIDOSE-Gruppe/Comp_set7/
- Data_for reproducing_methods/Data_for_final_structural_evaluation/comparative_set/_SARKOIDOSE-Gruppe/Comp_set7/Original image.png
- Data_for reproducing_methods/Data_for_final_structural_evaluation/comparative_set/_SARKOIDOSE-Gruppe/Comp_set8/
- Data_for reproducing_methods/Data_for_final_structural_evaluation/comparative_set/_SARKOIDOSE-Gruppe/Comp_set8/Original image.png
- Data_for reproducing_methods/Data_for_final_structural_evaluation/COP-Gruppe/
- Data_for reproducing_methods/Data_for_final_structural_evaluation/COP-Gruppe/COP_1/
- Data_for reproducing_methods/Data_for_final_structural_evaluation/COP-Gruppe/COP_10/
- Data_for reproducing_methods/Data_for_final_structural_evaluation/COP-Gruppe/COP_10/Original image.png
- Data_for reproducing_methods/Data_for_final_structural_evaluation/COP-Gruppe/COP_11/
- Data_for reproducing_methods/Data_for_final_structural_evaluation/COP-Gruppe/COP_11/COP-Gruppe_GauOP3_002-2015_Second26.png
- Data_for reproducing_methods/Data_for_final_structural_evaluation/COP-Gruppe/COP_1/Original image.png
- Data_for reproducing_methods/Data_for_final_structural_evaluation/COP-Gruppe/COP_2/
- Data_for reproducing_methods/Data_for_final_structural_evaluation/COP-Gruppe/COP_2/Original image.png
- Data_for reproducing_methods/Data_for_final_structural_evaluation/COP-Gruppe/COP_3/
- Data_for reproducing_methods/Data_for_final_structural_evaluation/COP-Gruppe/COP_3/Original image.png
- Data_for reproducing_methods/Data_for_final_structural_evaluation/COP-Gruppe/COP_4/
- Data_for reproducing_methods/Data_for_final_structural_evaluation/COP-Gruppe/COP_4/Original image.png
- Data_for reproducing_methods/Data_for_final_structural_evaluation/COP-Gruppe/COP_5/
- Data_for reproducing_methods/Data_for_final_structural_evaluation/COP-Gruppe/COP_5/Original image.png
- Data_for reproducing_methods/Data_for_final_structural_evaluation/COP-Gruppe/COP_6/
- Data_for reproducing_methods/Data_for_final_structural_evaluation/COP-Gruppe/COP_6/Original image.png
- Data_for reproducing_methods/Data_for_final_structural_evaluation/COP-Gruppe/COP_7/
- Data_for reproducing_methods/Data_for_final_structural_evaluation/COP-Gruppe/COP_7/Original image.png
- Data_for reproducing_methods/Data_for_final_structural_evaluation/COP-Gruppe/COP_8/
- Data_for reproducing_methods/Data_for_final_structural_evaluation/COP-Gruppe/COP_8/Original image.png
- Data_for reproducing_methods/Data_for_final_structural_evaluation/COP-Gruppe/COP_9/
- Data_for reproducing_methods/Data_for_final_structural_evaluation/COP-Gruppe/COP_9/COP-Gruppe_GauBro54_003-2016_Second20.png
- Data_for reproducing_methods/Data_for_final_structural_evaluation/HP-GRUPPE/
- Data_for reproducing_methods/Data_for_final_structural_evaluation/HP-GRUPPE/HP_1/
- Data_for reproducing_methods/Data_for_final_structural_evaluation/HP-GRUPPE/HP_1/Original image.png
- Data_for reproducing_methods/Data_for_final_structural_evaluation/HP-GRUPPE/HP_2/
- Data_for reproducing_methods/Data_for_final_structural_evaluation/HP-GRUPPE/HP_2/Original image.png
- Data_for reproducing_methods/Data_for_final_structural_evaluation/HP-GRUPPE/HP_3/
- Data_for reproducing_methods/Data_for_final_structural_evaluation/HP-GRUPPE/HP_3/Original image.png
- Data_for reproducing_methods/Data_for_final_structural_evaluation/HP-GRUPPE/HP_4/
- Data_for reproducing_methods/Data_for_final_structural_evaluation/HP-GRUPPE/HP_4/Original image.png
- Data_for reproducing_methods/Data_for_final_structural_evaluation/HP-GRUPPE/HP_5/
- Data_for reproducing_methods/Data_for_final_structural_evaluation/HP-GRUPPE/HP_5/Original image.png
- Data_for reproducing_methods/Data_for_final_structural_evaluation/HP-GRUPPE/HP_6/
- Data_for reproducing_methods/Data_for_final_structural_evaluation/HP-GRUPPE/HP_6/Original image.png
- Data_for reproducing_methods/Data_for_final_structural_evaluation/HP-GRUPPE/HP_7/
- Data_for reproducing_methods/Data_for_final_structural_evaluation/HP-GRUPPE/HP_7/Original image.png
- Data_for reproducing_methods/Data_for_final_structural_evaluation/IPF-Gruppe/
- Data_for reproducing_methods/Data_for_final_structural_evaluation/IPF-Gruppe/IPF_1/
- Data_for reproducing_methods/Data_for_final_structural_evaluation/IPF-Gruppe/IPF_10/
- Data_for reproducing_methods/Data_for_final_structural_evaluation/IPF-Gruppe/IPF_10/Original image.png
- Data_for reproducing_methods/Data_for_final_structural_evaluation/IPF-Gruppe/IPF_11/
- Data_for reproducing_methods/Data_for_final_structural_evaluation/IPF-Gruppe/IPF_11/Original image.png
- Data_for reproducing_methods/Data_for_final_structural_evaluation/IPF-Gruppe/IPF_1/Original image.png
- Data_for reproducing_methods/Data_for_final_structural_evaluation/IPF-Gruppe/IPF_2/
- Data_for reproducing_methods/Data_for_final_structural_evaluation/IPF-Gruppe/IPF_2/Original image.png
- Data_for reproducing_methods/Data_for_final_structural_evaluation/IPF-Gruppe/IPF_3/
- Data_for reproducing_methods/Data_for_final_structural_evaluation/IPF-Gruppe/IPF_3/Original image.png
- Data_for reproducing_methods/Data_for_final_structural_evaluation/IPF-Gruppe/IPF_4/
- Data_for reproducing_methods/Data_for_final_structural_evaluation/IPF-Gruppe/IPF_4/Original image.png
- Data_for reproducing_methods/Data_for_final_structural_evaluation/IPF-Gruppe/IPF_5/
- Data_for reproducing_methods/Data_for_final_structural_evaluation/IPF-Gruppe/IPF_5/Original image.png
- Data_for reproducing_methods/Data_for_final_structural_evaluation/IPF-Gruppe/IPF_6/
- Data_for reproducing_methods/Data_for_final_structural_evaluation/IPF-Gruppe/IPF_6/Original image.png
- Data_for reproducing_methods/Data_for_final_structural_evaluation/IPF-Gruppe/IPF_7/
- Data_for reproducing_methods/Data_for_final_structural_evaluation/IPF-Gruppe/IPF_7/Original image.png
- Data_for reproducing_methods/Data_for_final_structural_evaluation/IPF-Gruppe/IPF_8/
- Data_for reproducing_methods/Data_for_final_structural_evaluation/IPF-Gruppe/IPF_8/Original image.png
- Data_for reproducing_methods/Data_for_final_structural_evaluation/IPF-Gruppe/IPF_9/
- Data_for reproducing_methods/Data_for_final_structural_evaluation/IPF-Gruppe/IPF_9/Original image.png
- Data_for reproducing_methods/Data_for_final_structural_evaluation/NSIP-Gruppe/
- Data_for reproducing_methods/Data_for_final_structural_evaluation/NSIP-Gruppe/NSIP_1/
- Data_for reproducing_methods/Data_for_final_structural_evaluation/NSIP-Gruppe/NSIP_1/Original image.png
- Data_for reproducing_methods/Data_for_final_structural_evaluation/NSIP-Gruppe/NSIP_2/
- Data_for reproducing_methods/Data_for_final_structural_evaluation/NSIP-Gruppe/NSIP_2/Original image.png
- Data_for reproducing_methods/Data_for_final_structural_evaluation/NSIP-Gruppe/NSIP_3/
- Data_for reproducing_methods/Data_for_final_structural_evaluation/NSIP-Gruppe/NSIP_3/Original image.png
- Data_for reproducing_methods/Data_for_final_structural_evaluation/NSIP-Gruppe/NSIP_4/
- Data_for reproducing_methods/Data_for_final_structural_evaluation/NSIP-Gruppe/NSIP_4/Original image.png
- Data_for reproducing_methods/Data_for_final_structural_evaluation/NSIP-Gruppe/NSIP_5/
- Data_for reproducing_methods/Data_for_final_structural_evaluation/NSIP-Gruppe/NSIP_5/Original image.png
- Data_for reproducing_methods/Data_for_final_structural_evaluation/NSIP-Gruppe/NSIP_6/
- Data_for reproducing_methods/Data_for_final_structural_evaluation/NSIP-Gruppe/NSIP_6/Original image.png
- Data_for reproducing_methods/Data_for_final_structural_evaluation/NSIP-Gruppe/NSIP_7/
- Data_for reproducing_methods/Data_for_final_structural_evaluation/NSIP-Gruppe/NSIP_7/Original image.png
- Data_for reproducing_methods/Data_for_final_structural_evaluation/NSIP-Gruppe/NSIP_8/
- Data_for reproducing_methods/Data_for_final_structural_evaluation/NSIP-Gruppe/NSIP_8/Original image.png
- Data_for reproducing_methods/Data_for_final_structural_evaluation/Statistical_evaluation_values_from struct_eval_Wilcoxon_test.xlsx
- Data_for reproducing_methods/Training_data_with_ROI/
- Data_for reproducing_methods/Training_data_with_ROI/Test_images/
- Data_for reproducing_methods/Training_data_with_ROI/Test_images/IPF_16/
- Data_for reproducing_methods/Training_data_with_ROI/Test_images/IPF_16.png
- Data_for reproducing_methods/Training_data_with_ROI/Test_images/IPF_16/Roi_background.zip
- Data_for reproducing_methods/Training_data_with_ROI/Test_images/IPF_16/Roi_struct.zip
- Data_for reproducing_methods/Training_data_with_ROI/Test_images/IPF_17/
- Data_for reproducing_methods/Training_data_with_ROI/Test_images/IPF_17.png
- Data_for reproducing_methods/Training_data_with_ROI/Test_images/IPF_17/Roi_background.zip
- Data_for reproducing_methods/Training_data_with_ROI/Test_images/IPF_17/Roi_struct.zip
- Data_for reproducing_methods/Training_data_with_ROI/Training_set/
- Data_for reproducing_methods/Training_data_with_ROI/Training_set/ROI_for_training/
- Data_for reproducing_methods/Training_data_with_ROI/Training_set/ROI_for_training/IPF_training_1/
- Data_for reproducing_methods/Training_data_with_ROI/Training_set/ROI_for_training/IPF_training_10/
- Data_for reproducing_methods/Training_data_with_ROI/Training_set/ROI_for_training/IPF_training_10/Roi_background.zip
- Data_for reproducing_methods/Training_data_with_ROI/Training_set/ROI_for_training/IPF_training_10/Roi_struct.zip
- Data_for reproducing_methods/Training_data_with_ROI/Training_set/ROI_for_training/IPF_training_11/
- Data_for reproducing_methods/Training_data_with_ROI/Training_set/ROI_for_training/IPF_training_11/Roi_background.zip
- Data_for reproducing_methods/Training_data_with_ROI/Training_set/ROI_for_training/IPF_training_11/Roi_struct.zip
- Data_for reproducing_methods/Training_data_with_ROI/Training_set/ROI_for_training/IPF_training_12/
- Data_for reproducing_methods/Training_data_with_ROI/Training_set/ROI_for_training/IPF_training_12/Roi_background.zip
- Data_for reproducing_methods/Training_data_with_ROI/Training_set/ROI_for_training/IPF_training_12/Roi_struct.zip
- Data_for reproducing_methods/Training_data_with_ROI/Training_set/ROI_for_training/IPF_training_12/Roi_struct.zip.roi
- Data_for reproducing_methods/Training_data_with_ROI/Training_set/ROI_for_training/IPF_training_13/
- Data_for reproducing_methods/Training_data_with_ROI/Training_set/ROI_for_training/IPF_training_13/Roi_background.zip
- Data_for reproducing_methods/Training_data_with_ROI/Training_set/ROI_for_training/IPF_training_13/Roi_struct.zip
- Data_for reproducing_methods/Training_data_with_ROI/Training_set/ROI_for_training/IPF_training_14/
- Data_for reproducing_methods/Training_data_with_ROI/Training_set/ROI_for_training/IPF_training_14/Roi_background.zip
- Data_for reproducing_methods/Training_data_with_ROI/Training_set/ROI_for_training/IPF_training_14/Roi_struct.zip
- Data_for reproducing_methods/Training_data_with_ROI/Training_set/ROI_for_training/IPF_training_15/
- Data_for reproducing_methods/Training_data_with_ROI/Training_set/ROI_for_training/IPF_training_15/Roi_background.zip
- Data_for reproducing_methods/Training_data_with_ROI/Training_set/ROI_for_training/IPF_training_15/Roi_struct.zip
- Data_for reproducing_methods/Training_data_with_ROI/Training_set/ROI_for_training/IPF_training_1/Roi_background.zip
- Data_for reproducing_methods/Training_data_with_ROI/Training_set/ROI_for_training/IPF_training_1/Roi_struct.zip
- Data_for reproducing_methods/Training_data_with_ROI/Training_set/ROI_for_training/IPF_training_2/
- Data_for reproducing_methods/Training_data_with_ROI/Training_set/ROI_for_training/IPF_training_2/Roi_background.zip
- Data_for reproducing_methods/Training_data_with_ROI/Training_set/ROI_for_training/IPF_training_2/Roi_background_Actual.zip
- Data_for reproducing_methods/Training_data_with_ROI/Training_set/ROI_for_training/IPF_training_3/
- Data_for reproducing_methods/Training_data_with_ROI/Training_set/ROI_for_training/IPF_training_3/Roi_background.zip
- Data_for reproducing_methods/Training_data_with_ROI/Training_set/ROI_for_training/IPF_training_3/Roi_struct.zip
- Data_for reproducing_methods/Training_data_with_ROI/Training_set/ROI_for_training/IPF_training_4/
- Data_for reproducing_methods/Training_data_with_ROI/Training_set/ROI_for_training/IPF_training_4/Roi_background.zip
- Data_for reproducing_methods/Training_data_with_ROI/Training_set/ROI_for_training/IPF_training_4/Roi_struct.zip
- Data_for reproducing_methods/Training_data_with_ROI/Training_set/ROI_for_training/IPF_training_5/
- Data_for reproducing_methods/Training_data_with_ROI/Training_set/ROI_for_training/IPF_training_5/Roi_background.zip
- Data_for reproducing_methods/Training_data_with_ROI/Training_set/ROI_for_training/IPF_training_5/Roi_struct.zip
- Data_for reproducing_methods/Training_data_with_ROI/Training_set/ROI_for_training/IPF_training_6/
- Data_for reproducing_methods/Training_data_with_ROI/Training_set/ROI_for_training/IPF_training_6/Roi_background.zip
- Data_for reproducing_methods/Training_data_with_ROI/Training_set/ROI_for_training/IPF_training_6/Roi_struct.zip
- Data_for reproducing_methods/Training_data_with_ROI/Training_set/ROI_for_training/IPF_training_7/
- Data_for reproducing_methods/Training_data_with_ROI/Training_set/ROI_for_training/IPF_training_7/Roi_background.zip
- Data_for reproducing_methods/Training_data_with_ROI/Training_set/ROI_for_training/IPF_training_7/Roi_struct.zip
- Data_for reproducing_methods/Training_data_with_ROI/Training_set/ROI_for_training/IPF_training_8/
- Data_for reproducing_methods/Training_data_with_ROI/Training_set/ROI_for_training/IPF_training_8/Roi_background.zip
- Data_for reproducing_methods/Training_data_with_ROI/Training_set/ROI_for_training/IPF_training_8/Roi_struct.zip
- Data_for reproducing_methods/Training_data_with_ROI/Training_set/ROI_for_training/IPF_training_9/
- Data_for reproducing_methods/Training_data_with_ROI/Training_set/ROI_for_training/IPF_training_9/Roi_background.zip
- Data_for reproducing_methods/Training_data_with_ROI/Training_set/ROI_for_training/IPF_training_9/Roi_struct.zip
- Data_for reproducing_methods/Training_data_with_ROI/Training_set/ROI_for_training/NSIP_1/
- Data_for reproducing_methods/Training_data_with_ROI/Training_set/ROI_for_training/NSIP_1/Roi_background.zip
- Data_for reproducing_methods/Training_data_with_ROI/Training_set/ROI_for_training/NSIP_1/Roi_struct.zip
- Data_for reproducing_methods/Training_data_with_ROI/Training_set/ROI_for_training/NSIP_2/
- Data_for reproducing_methods/Training_data_with_ROI/Training_set/ROI_for_training/NSIP_2/Roi_background.zip
- Data_for reproducing_methods/Training_data_with_ROI/Training_set/ROI_for_training/NSIP_2/Roi_struct.zip
- Data_for reproducing_methods/Training_data_with_ROI/Training_set/ROI_for_training/NSIP_3/
- Data_for reproducing_methods/Training_data_with_ROI/Training_set/ROI_for_training/NSIP_3/Roi_background.zip
- Data_for reproducing_methods/Training_data_with_ROI/Training_set/ROI_for_training/NSIP_3/Roi_struct.zip
- Data_for reproducing_methods/Training_data_with_ROI/Training_set/ROI_for_training/NSIP_4/
- Data_for reproducing_methods/Training_data_with_ROI/Training_set/ROI_for_training/NSIP_4/Roi_background.zip
- Data_for reproducing_methods/Training_data_with_ROI/Training_set/ROI_for_training/NSIP_4/Roi_struct.zip
- Data_for reproducing_methods/Training_data_with_ROI/Training_set/ROI_for_training/Sarkoidose_1/
- Data_for reproducing_methods/Training_data_with_ROI/Training_set/ROI_for_training/Sarkoidose_1/Roi_background.zip
- Data_for reproducing_methods/Training_data_with_ROI/Training_set/ROI_for_training/Sarkoidose_1/Roi_struct.zip
- Data_for reproducing_methods/Training_data_with_ROI/Training_set/ROI_for_training/Sarkoidose_2/
- Data_for reproducing_methods/Training_data_with_ROI/Training_set/ROI_for_training/Sarkoidose_2/Roi_background.zip
- Data_for reproducing_methods/Training_data_with_ROI/Training_set/ROI_for_training/Sarkoidose_2/Roi_struct.zip
- Data_for reproducing_methods/Training_data_with_ROI/Training_set/Training_images/
- Data_for reproducing_methods/Training_data_with_ROI/Training_set/Training_images/IPF_1.png
- Data_for reproducing_methods/Training_data_with_ROI/Training_set/Training_images/IPF_10.png
- Data_for reproducing_methods/Training_data_with_ROI/Training_set/Training_images/IPF_11.png
- Data_for reproducing_methods/Training_data_with_ROI/Training_set/Training_images/IPF_12.png
- Data_for reproducing_methods/Training_data_with_ROI/Training_set/Training_images/IPF_13.png
- Data_for reproducing_methods/Training_data_with_ROI/Training_set/Training_images/IPF_14.png
- Data_for reproducing_methods/Training_data_with_ROI/Training_set/Training_images/IPF_15.png
- Data_for reproducing_methods/Training_data_with_ROI/Training_set/Training_images/IPF_2.png
- Data_for reproducing_methods/Training_data_with_ROI/Training_set/Training_images/IPF_3.png
- Data_for reproducing_methods/Training_data_with_ROI/Training_set/Training_images/IPF_4.png
- Data_for reproducing_methods/Training_data_with_ROI/Training_set/Training_images/IPF_5.png
- Data_for reproducing_methods/Training_data_with_ROI/Training_set/Training_images/IPF_6.png
- Data_for reproducing_methods/Training_data_with_ROI/Training_set/Training_images/IPF_7.png
- Data_for reproducing_methods/Training_data_with_ROI/Training_set/Training_images/IPF_8.png
- Data_for reproducing_methods/Training_data_with_ROI/Training_set/Training_images/IPF_9.png
- Data_for reproducing_methods/Training_data_with_ROI/Training_set/Training_images/NSIP_1.png
- Data_for reproducing_methods/Training_data_with_ROI/Training_set/Training_images/NSIP_2.png
- Data_for reproducing_methods/Training_data_with_ROI/Training_set/Training_images/NSIP_3.png
- Data_for reproducing_methods/Training_data_with_ROI/Training_set/Training_images/NSIP_4.png
- Data_for reproducing_methods/Training_data_with_ROI/Training_set/Training_images/Sarkoidose_1.png
- Data_for reproducing_methods/Training_data_with_ROI/Training_set/Training_images/Sarkoidose_2.png
