# Supplementary material for: Automated evaluation of probe-based confocal laser endomicroscopy in the lung
Source: PLoS One. 2020 May 6;15(5):e0232847. doi: 10.1371/journal.pone.0232847 (PMC7202624; doi:10.1371/journal.pone.0232847)
Supplement: S1 Data — (ZIP) [file pone.0232847.s001.zip › Data_for reproducing_methods/Data_for_final_structural_evaluation/Statistical_evaluation_values_from struct_eval_Wilcoxon_test.xlsx]

## Sheet: Sheet1
Group	Measurement	MeanThickness	StdThickness	MaxThickness	Connectivity	StructureVolume	Connectivity_scaled
_ABPA-Gruppe	Comp_set1	16	9.16421	46.3897	4	0.002504	1597.44
_Entzundung-Gruppe	Comp_set2	18.1108	12.7534	66.4831	4	0.001769	2261.16
_MammaCarcinom-Gruppe	Comp_set3	16.9706	8.09908	42.3792	4	0.002343	1707.21
_Sarkoidosis-Gruppe	Comp_set4	16.0623	7.30846	40.4969	2	0.001507	1327.14
_Sarkoidose-Gruppe	Comp_set5	17.2047	8.55431	46.5188	1	0.002283	438.02
_Sarkoidosis-Gruppe	Comp_set6	19.6977	9.42163	48.0416	5	0.002514	1988.86
_Sarkoidose-Gruppe	Comp_set7	16.9706	8.58586	46	1	0.001851	540.249
_Sarkoidose-Gruppe	Comp_set8	21.2603	10.8468	57.2014	6	0.002105	2850.36
COP-Gruppe	COP_1	22	11.9043	63.6553	5	0.001821	2745.74
COP-Gruppe	COP_2	23.4094	19.9986	105.849	8	0.001988	4024.14
COP-Gruppe	COP_3	30.0666	28.9667	122.066	15	0.003351	4476.28
COP-Gruppe	COP_4	22.3607	16.0696	82.4621	7	0.001885	3713.53
COP-Gruppe	COP_5	34.176	18.3684	96.6023	3	0.001704	1760.56
COP-Gruppe	COP_6	22	20.0806	101.074	8	0.002974	2689.98
COP-Gruppe	COP_7	25.6125	17.4175	82.0975	9	0.001849	4867.5
COP-Gruppe	COP_8	25.0599	18.1703	78.1025	2	0.001443	1386
COP-Gruppe	COP_9	30	13.6491	62.0967	6	0.001054	5692.6
COP-Gruppe	COP_10	18.1108	11.3334	62.6099	7	0.002315	3023.76
COP-Gruppe	COP_11	23.4094	16.8527	81.6088	7	0.001947	3595.27
EAA-GRUPPE	HP_1	21.6333	12.3483	68.1175	14	0.002352	5952.38
EAA-GRUPPE	HP_2	23.3238	14.218	71.3863	15	0.005138	2919.42
EAA-GRUPPE	HP_3	26.3059	14.6909	60	6	0.001812	3311.26
EAA-GRUPPE	HP_4	22.3607	16.2236	64.0312	7	0.001497	4676.02
EAA-GRUPPE	HP_5	31.1127	18.3456	94.255	12	0.002623	4574.91
EAA-GRUPPE	HP_6	24.0832	16.4351	99.2975	16	0.004074	3927.34
EAA-GRUPPE	HP_7	22.3607	13.7125	76.1052	13	0.003418	3803.39
IPF-Gruppe	IPF_1	25.2982	15.3143	78.4092	18	0.004237	4248.29
IPF-Gruppe	IPF_2	36	48.0205	225.291	28	0.004959	5646.3
IPF-Gruppe	IPF_3	32.9848	42.2818	180.854	15	0.004162	3604.04
IPF-Gruppe	IPF_4	30.2655	25.4099	123.045	20	0.0037	5405.41
IPF-Gruppe	IPF_5	32.249	27.1069	138.636	28	0.004621	6059.29
IPF-Gruppe	IPF_6	24	22.7687	126.649	15	0.003803	3944.25
IPF-Gruppe	IPF_7	22.3607	13.0575	78.0256	30	0.005168	5804.95
IPF-Gruppe	IPF_8	48.0833	33.8374	204.167	4	0.001788	2237.14
IPF-Gruppe	IPF_9	29.5296	17.96	80.4487	11	0.002913	3776.18
IPF-Gruppe	IPF_10	16	7.61558	35.7771	9	0.001383	6507.59
IPF-Gruppe	IPF_11	24.0832	21.614	106.452	24	0.004116	5830.9
NSIP-Gruppe	NSIP_1	22	15.6715	87.9318	18	0.004033	4463.18
NSIP-Gruppe	NSIP_2	19.6977	12.1819	64.1249	13	0.003143	4136.18
NSIP-Gruppe	NSIP_3	20	11.2414	58.3095	12	0.002834	4234.3
NSIP-Gruppe	NSIP_4	22.6274	11.6291	64.8999	17	0.003283	5178.19
NSIP-Gruppe	NSIP_5	32.5576	21.6184	93.2309	12	0.002971	4039.04
NSIP-Gruppe	NSIP_6	22	13.7887	60.8276	5	0.002761	1810.94
NSIP-Gruppe	NSIP_7	20.5913	9.74859	56	6	0.001639	3660.77
NSIP-Gruppe	NSIP_8	18.4391	12.0125	59.9333	11	0.003268	3365.97
